# Supplementary material for: Pre-Pandemic Predictivity of Anxious-Depressive Symptoms in Post-Surgical Traumatic Distress in Hysterectomy for Benign Disease and COVID-19 Outbreak: A Case-Control Study
Source: J Clin Med. 2024 May 27;13(11):3148. doi: 10.3390/jcm13113148 (PMC11172625; doi:10.3390/jcm13113148)
Supplement: Supplementary file 1 [file jcm-13-03148-s001.zip]

Archive with 2 entries (2 files):
- HADS.pdf
- PCL-5 .pdf
